# Supplementary material for: CTHRC1 Induces Pancreatic Stellate Cells (PSCs) into Myofibroblast-like Cancer-Associated Fibroblasts (myCAFs)
Source: Cancers (Basel). 2023 Jun 27;15(13):3370. doi: 10.3390/cancers15133370 (PMC10340658; doi:10.3390/cancers15133370)
Supplement: Supplementary file 1 [file cancers-15-03370-s001.zip]

Archive with 1 entries (1 files):
- cancers-2362422-supplementary.pdf
